# Supplementary material for: Limiting mitochondrial plasticity by targeting DRP1 induces metabolic reprogramming and reduces breast cancer brain metastases
Source: Nat Cancer. Author manuscript; Available in PMC 2024 Jul 31. (PMC11290463; doi:10.1038/s43018-023-00563-6)
Supplement: Supplementary Table 3 [file NIHMS2007169-supplement-Supplementary_Table_3.xlsx]

## Sheet: Supplementary Table 3
Supplemetary Table 3: TRIPZ Inducible Lentiviral Human DRP1 and CPT1A shRNA sequence
Name	Clone Id	Mature Antisense Sequence
CPT1A-shRNA	V3THS_359757	TGAATCTGATGAACTTCTT
CPT1A-shRNA	V3THS_359760	TTTCCAGGAATGAAGTCCA
DRP1-shRNA	V2THS_29084	TTGGTGTGAAGAAATTTAC
