# Supplementary material for: Limiting mitochondrial plasticity by targeting DRP1 induces metabolic reprogramming and reduces breast cancer brain metastases
Source: Nat Cancer. Author manuscript; Available in PMC 2024 Jul 31. (PMC11290463; doi:10.1038/s43018-023-00563-6)
Supplement: Supplementary Table 2 [file NIHMS2007169-supplement-Supplementary_Table_2.xlsx]

## Sheet: Supplementary Table 2
Supplementary Table 2: Showing Neutral Fatty acid content in HCC1954 Pa and Lat cells.
Name of FA	HCC1954-Pa(n=4)				HCC1954 Lat(n=4)
FA(14:0)	0.72	0.46	0.44	0.42	0.76	0.88	0.68	0.76
FA(16:1(n7))	1.42	1.32	1.29	1.07	2.13	2.76	2.08	1.89
FA(16:0)	9.88	6.5	6.53	6.36	16.55	15.64	16.23	15.42
FA(18:2(n6))	0.06	0.08	0.06	0.02	0.83	1.08	0.84	0.61
FA(18:1(n9))	5.12	5.43	4.36	3.6	14.02	18.31	15.03	10.53
FA(18:3(n6))	0.01	0.01	0.01	0.01	0.06	0.07	0.06	0.05
FA(18:1(n7))	4.44	4.57	4.07	3.52	3.63	4.55	3.95	2.69
FA(18:0)	9.98	1.45	1.62	6.03	1.07	5.8	5.92	5.63
FA(20:4(n6))	0.05	0.03	0.04	0.03	0.07	0.07	0.05	0.04
FA(20:3(n3))	0.03	0.02	0.03	0.02	0.04	0.04	0.04	0.04
FA(20:2(n6))	0.02	0.01	0.01	0.01	0.04	0.04	0.04	0.03
FA(20:1(n9))	0.65	0.58	0.6	0.56	0.5	0.48	0.49	0.63
FA(22:6(n3))	0.04	0.03	0.04	0.03	0.04	0.05	0.04	0.04
FA(22:4(n6))	0.03	0.02	0.02	0.02	0.03	0.04	0.04	0.03
FA(22:5(n3))	0.05	0.03	0.04	0.04	0.05	0.05	0.04	0.04
FA(22:1(n9))	0.25	0.18	0.23	0.19	0.26	0.25	0.28	0.28
FA(24:1(n9))	1.03	0.66	0.73	0.79	0.59	0.41	0.62	0.59
