# Supplementary material for: Limiting mitochondrial plasticity by targeting DRP1 induces metabolic reprogramming and reduces breast cancer brain metastases
Source: Nat Cancer. Author manuscript; Available in PMC 2024 Jul 31. (PMC11290463; doi:10.1038/s43018-023-00563-6)
Supplement: Supplementary Table 1 [file NIHMS2007169-supplement-Supplementary_Table_1.xlsx]

## Sheet: Supplementary Table 1
Supplementary Table 1: Showing list of genes used in heat map
Gene
GPD2
HPGD
ACSL5
FASN
CRAT
DHCR24
GLUL
IDH1
SUCLG2
ACAA1
MGLL
HSP90AA1
HADHB
METAP1
DECR1
HMGCL
CRYZ
APEX1
RDH11
ACAT2
IDI1
ACSL1
UBE2L6
ELOVL5
RETSAT
PSME1
ACOX1
HMGCS1
HIBCH
HADH
ACADM
ALAD
EPHX1
ODC1
NCAPH2
CPT1A
PDHA1
HSD17B10
ETFDH
ADSL
PTS
SMS
FH
HCCS
GRHPR
GABARAPL1
S100A10
