# Supplementary material for: Limiting mitochondrial plasticity by targeting DRP1 induces metabolic reprogramming and reduces breast cancer brain metastases
Source: Nat Cancer. Author manuscript; Available in PMC 2024 Jul 31. (PMC11290463; doi:10.1038/s43018-023-00563-6)
Supplement: Supplementary Table 5 [file NIHMS2007169-supplement-Supplementary_Table_5.xlsx]

## Sheet: Supplementary Table 5
Supplementary Table 2: Verified full length DRP1 sequence
ATGGAGGCGCTAATTCCTGTCATAAACAAGCTCCAGGACGTCTTCAACACGGTGGGCGCCGACATCATCCAGCTGCCTCAAATCGTCGTAGTGGGAACGCAGAGCAGCGGAAAGAGCTCAGTGCTAGAAAGCCTGGTGGGGAGGGACCTGCTTCCCAGAGGTACTGGAATTGTCACCCGGAGACCTCTCATTCTGCAACTGGTCCATGTTTCACAAGAAGATAAACGGAAAACAACAGGAGAAGAAAATGACCCTGCTACATGGAAAAACTCAAGACACCTTTCTAAAGGGGTGGAAGCAGAAGAATGGGGGAAGTTCCTGCATACTAAGAATAAGCTTTACACGGATTTTGATGAAATTCGACAAGAAATTGAAAATGAAACAGAAAGAATTTCAGGA…
