# Supplementary material for: Limiting mitochondrial plasticity by targeting DRP1 induces metabolic reprogramming and reduces breast cancer brain metastases
Source: Nat Cancer. Author manuscript; Available in PMC 2024 Jul 31. (PMC11290463; doi:10.1038/s43018-023-00563-6)
Supplement: Supplementary Table 4 [file NIHMS2007169-supplement-Supplementary_Table_4.xlsx]

## Sheet: Supplementary Table 4
Supplementary Table 4: Showing Neutral Fatty acid content in CPT1A and DRP1 depleted Lat cells.
Fatty acid	Lat-Ctrl			CPT1A-Sh1			CPT1A-Sh2			Lat-DRP1 KD(n=3)
FA(14:0)	0.46	0.83	0.64	0.9	0.98	0.97	0.91	0.85	0.95	0.75	0.48	0.44
FA(16:1(n7))	1.22	2	1.47	3.45	3.31	3.13	2.85	2.89	3.06	3.17	2.17	1.89
FA(16:0)	8.56	13.25	10.21	27.95	25.42	27.06	25.76	22.78	24.75	22.23	17.55	13.43
FA(18:2(n6))	0.29	0.56	0.36	2.2	1.87	1.75	1.55	1.62	1.7	2.3	1.46	1.26
FA(18:1(n9))	7.05	13.99	9.51	20.32	15.08	15.26	13.52	14.15	13.83	23.91	14.66	12.48
FA(18:3(n6))	0.02	0.04	0.03	0.14	0.13	0.12	0.11	0.11	0.12	0.15	0.1	0.09
FA(18:1(n7))	2.2	3.62	2.62	5.77	4.91	4.65	4.22	4.46	4.65	5.85	3.63	3.3
FA(18:0)	1.86	4.62	1.98	3.67	8.87	6.21	4.66	6.09	1.68	2.28	2.81	3.85
FA(20:4(n6))	0.03	0.06	0.04	0.11	0.09	0.09	0.09	0.08	0.09	0.09	0.07	0.05
FA(20:3(n3))	0.02	0.04	0.03	0.07	0.07	0.07	0.06	0.06	0.07	0.08	0.06	0.04
FA(20:2(n6))	0.02	0.03	0.03	0.09	0.08	0.08	0.08	0.07	0.09	0.13	0.09	0.07
FA(20:1(n9))	0.45	0.73	0.64	0.55	0.51	0.5	0.5	0.34	0.55	1.12	0.82	0.66
FA(22:6(n3))	0.02	0.04	0.04	0.12	0.1	0.09	0.09	0.08	0.1	0.12	0.08	0.05
FA(22:4(n6))	0.02	0.03	0.03	0.07	0.06	0.06	0.05	0.06	0.06	0.07	0.05	0.04
FA(22:5(n3))	0.03	0.04	0.03	0.11	0.09	0.1	0.09	0.07	0.09	0.1	0.08	0.06
FA(22:1(n9))	0.2	0.28	0.29	0.23	0.2	0.23	0.21	0.17	0.21	0.34	0.29	0.19
FA(24:1(n9))	0.48	0.66	0.66	0.39	0.3	0.36	0.38	0.3	0.33	0.47	0.44	0.25
