# Supplementary material for: Limiting mitochondrial plasticity by targeting DRP1 induces metabolic reprogramming and reduces breast cancer brain metastases
Source: Nat Cancer. Author manuscript; Available in PMC 2024 Jul 31. (PMC11290463; doi:10.1038/s43018-023-00563-6)
Supplement: Supplementary Table 6 [file NIHMS2007169-supplement-Supplementary_Table_6.xlsx]

## Sheet: Supplementary Table 6
Supplementary Table 6: Patient samples information
Sample Name	Site	Biopsy/Surgical	Date MM/YY	Sample Name	Met. site	Biopsy/surgical	Date MM/YY
VUMC-1	breast	Biopsy	2004-09-01	VUMC-8	brain	surgical	2007-02-01
VUMC-2	breast	Biopsy	2004-11-01	VUMC-9	brain	surgical	2007-02-01
VUMC-3	breast	Surgical	2003-07-01	VUMC-10	brain	surgical	2007-10-01
VUMC-4	lymph node	Biopsy	2011-05-01	VUMC-11	brain	surgical	2012-11-01
VUMC-5	lymph node	Biopsy	2013-04-01	VUMC-12	brain	autopsy	2015-07-01
VUMC-6	breast	Biopsy	2008-06-01	VUMC-13	brain	surgical	2017-02-01
VUMC-7	breast	Surgical	2011-06-01	VUMC-14	brain	surgical	2016-07-01
